# Supplementary material for: Electronic Effects in Cobalt Phthalocyanine Catalysts Towards Noble-Metal-Free, Photocatalytic CO2-to-CO Reduction
Source: Molecules. 2024 Oct 22;29(21):4994. doi: 10.3390/molecules29214994 (PMC11547791; doi:10.3390/molecules29214994)
Supplement: Supplementary file 1 [file molecules-29-04994-s001.zip]

Archive with 1 entries (1 files):
- molecules-3261145-supplementary.pdf
